# Supplementary material for: Escherichia coli phage-inducible chromosomal island aids helper phage replication and represses the locus of enterocyte effacement pathogenicity island
Source: ISME J. 2025 Jan 5;19(1):wrae258. doi: 10.1093/ismejo/wrae258 (PMC11773190; doi:10.1093/ismejo/wrae258)
Supplement: Supplemental_Table_S1_wrae258 [file supplemental_table_s1_wrae258.xlsx]

## Sheet: Sheet1
Strain name	Genotype	Source
MP1	Escherichia coli isolated from feces of healthy laboratory mouse (natural Kapi1 lysogen)	Lasaro M, Liu Z, Bishar R, Kelly K, Chattopadhyay S, Paul S, et al. Escherichia coli isolate for studying colonization of the mouse intestine and its application to two-component signaling knockouts. Journal of Bacteriology. 2014;196(9):1723–32.
KP7	MP1 attλ::pML8 ∆Kapi1	Pick K, Ju T, Willing BP, Raivio TL. Isolation and Characterization of a Novel Temperate Escherichia coli Bacteriophage, Kapi1, Which Modifies the O-Antigen and Contributes to the Competitiveness of Its Host during Colonization of the Murine Gastrointestinal Tract. mBio. 2022;13(1):1–20.
MP13	MP1 attλ::pAS07	Lasaro M, Liu Z, Bishar R, Kelly K, Chattopadhyay S, Paul S, et al. Escherichia coli isolate for studying colonization of the mouse intestine and its application to two-component signaling knockouts. Journal of Bacteriology. 2014;196(9):1723–32.
KP191	MP13 ∆alpA	This study
KP190	MP13 ∆alpA_1	This study
KP302	MP13 ∆intS_1	This study
KP5	MP1 ∆cpxR::kan	This study
KP293	MP13 EcCIMP1::kan	This study
KP308	MP13 ∆alpA EcCIMP1::kan	This study
KP341	MP13 ∆alpA_1 EcCIMP1::kan	This study
KP342	MP13 ∆intS_1 EcCIMP1::kan	This study
KP304	KP7 ∆EcCIMP1	This study
KP295	KP7 (pNLP10 PalpA-lux)	This study
KP297	KP7 ∆alpA (pNLP10 PalpA-lux)	This study
KP299	MP13 (pNLP10 PalpA-lux)	This study
KP301	MP13 ∆alpA (pNLP10 PalpA-lux)	This study
BW25113	Escherichia coli, lacIq rrnBT14 ∆lacZWJ16 hsdR514 ∆araBADAH33 ∆rhaBADLD78	Datsenko KA, Wanner BL. One-step inactivation of chromosomal genes in Escherichia coli K-12 using PCR products. Proceedings of the National Academy of Sciences of the United States of America. 2000;97(12):6640–5.
JW0762	BW25113 ∆uvrB::kan	Baba T, Ara T, Hasegawa M, Takai Y, Okumura Y, Baba M, et al. Construction of Escherichia coli K-12 in-frame, single-gene knockout mutants: The Keio collection. Molecular Systems Biology. 2006 May 16;
KP337	BW25113 (pTrc99A)	This study
KP338	BW25113 (pTrc99A EcCIMP1_002)	This study
KP339	BW25113 ∆uvrB::kan (pTrc99A)	This study
KP340	BW25113 ∆uvrB::kan (pTrc99A EcCIMP1_002)	This study
KP369	BW25113 (pTrc99A MP1_uvrB)	This study
KP370	BW25113 ∆uvrB::kan (pTrc99A MP1_uvrB)	This study
DBS100	Citrobacter rodentium ATCC 51459	Schauer DB, Zabel BA, Pedraza IF, O’Hara CM, Steigerwalt AG, Brenner DJ. Genetic and biochemical characterization of Citrobacter rodentium sp. nov. J Clin Microbiol. 1995 Aug;33(8):2064–8.
KP345	DBS100 (pTrc99A) (pNLP10 Pler-lux)	This study
KP346	DBS100 (pTrc99A EcCIMP1_025) (pNLP10 Pler-lux)	This study
E2348/69	Prototypical enteropathogenic E. coli O127:H6	Iguchi A, Thomson NR, Ogura Y, Saunders D, Ooka T, Henderson IR, et al. Complete genome sequence and comparative genome analysis of enteropathogenic Escherichia coli O127:H6 strain E2348/69. Journal of Bacteriology. 2009;91(1):347–54.
KP368	DBS100 (pTrc99A EPEC_perC) (pNLP10 Pler-lux)	This study
KP305	MP13 ∆EcCIMP1	This study
MP7	MP1 attλ::pML8	Lasaro M, Liu Z, Bishar R, Kelly K, Chattopadhyay S, Paul S, et al. Escherichia coli isolate for studying colonization of the mouse intestine and its application to two-component signaling knockouts. Journal of Bacteriology. 2014;196(9):1723–32.
KP320	MP13 ∆Kapi1	This study
KP61	KP7 Kapi1-resistant mutant, frameshift in wzy resulting in truncated protein	Pick K, Ju T, Willing BP, Raivio TL. Isolation and Characterization of a Novel Temperate Escherichia coli Bacteriophage, Kapi1, Which Modifies the O-Antigen and Contributes to the Competitiveness of Its Host during Colonization of the Murine Gastrointestinal Tract. mBio. 2022;13(1):1–20.
KP197	MP13 (pNLP10 PCI-lux)	Pick K, Ju T, Willing BP, Raivio TL. Isolation and Characterization of a Novel Temperate Escherichia coli Bacteriophage, Kapi1, Which Modifies the O-Antigen and Contributes to the Competitiveness of Its Host during Colonization of the Murine Gastrointestinal Tract. mBio. 2022;13(1):1–20.
KP359	MP13 ∆EcCIMP1 (pNLP10 PCI-lux)	This study
KP136	MP13 ∆xis	This study
KP276	MP13 ∆int	This study
KP279	MP13 ∆xis ∆int	This study
LS7	MP13 ∆alpA ∆alpA_1	This study
KP192	MP13 ∆xis ∆alpA	This study
KP156	MP13 ∆xis ∆alpA_1	This study
KP193	MP13 ∆xis ∆alpA_1 ∆alpA	This study
KP302	MP13 ∆intS_1	This study
KP281	MP13 ∆int ∆intS_1	This study
KP344	MP13 ∆xis (pTrc99A)	This study
KP329	MP13 (pTrc99A alpA_2)	This study
KP330	MP13 ∆xis (pTrc99A alpA_2)	This study
KP331	MP13 (pTrc99A alpA_3)	This study
KP332	MP13 ∆xis (pTrc99A alpA_3)	This study
KP333	MP13 (pTrc99A alpA_4)	This study
KP334	MP13 ∆xis (pTrc99A alpA_4)	This study
KP335	MP13 (pTrc99A alpA_5)	This study
KP336	MP13 ∆xis (pTrc99A alpA_5)	This study
KP343	MP13 ∆int (pTrc99A)	This study
KP323	MP13 (pTrc99A intB_2)	This study
KP324	MP13 ∆int (pTrc99A intB_2)	This study
KP325	MP13 (pTrc99A intB_3)	This study
KP326	MP13 ∆int (pTrc99A intB_3)	This study
KP327	MP13 (pTrc99A intZ)	This study
KP328	MP13 ∆int (pTrc99A intZ)	This study
MFDpir	Escherichia coli MG1655, RP4-2-Tc::[ΔMu1::aac(3)IV-ΔaphA-Δnic35-ΔMu2::zeo] ΔdapA::(erm-pir) ΔrecA	Ferrières L, Hémery G, Nham T, Guérout AM, Mazel D, Beloin C, et al. Silent mischief: Bacteriophage Mu insertions contaminate products of Escherichia coli random mutagenesis performed using suicidal transposon delivery plasmids mobilized by broad-host-range RP4 conjugative machinery. Journal of Bacteriology. 2010;192(24):6418–27.
