# Supplementary material for: Escherichia coli phage-inducible chromosomal island aids helper phage replication and represses the locus of enterocyte effacement pathogenicity island
Source: ISME J. 2025 Jan 5;19(1):wrae258. doi: 10.1093/ismejo/wrae258 (PMC11773190; doi:10.1093/ismejo/wrae258)
Supplement: Supplemental_Table_S3_wrae258 [file supplemental_table_s3_wrae258.xlsx]

## Sheet: Sheet1
Primer Name	Sequence	Notes	PCR program	Source
EcCIMP1attL 1410 dn	CTCTGTACACTTGTCCAGTTG	Used to test for EcCIMP1 excision in Figures 1B, 2A	(Taq) Initial denaturation at 95C for 3 min. 30 cycles of denature at 95C for 30 sec, anneal at 57.5C for 30 sec, extend at 72C for 4.5 min. Final extension at 72C for 10 min.	This study
EcCIMP1attR 358 up	CGAGCTGGTGACGCTTATC
intS_2 191 dn	GATGTTGTCTAATCATACCTGAAGG	Used to test for island excision in Figure 1B	(Taq) Initial denaturation at 95C for 3 min. 30 cycles of denature at 95C for 30 sec, anneal at 54.6C for 30 sec, extend at 72C for 4.5 min. Final extension at 72C for 10 min.	This study
IS1 401 up	CCATGGCTACCGTTACTG
cpxR 167 up	CAGCGGTAACTATGCGCATC	Positive amplification control for PCR in Figures 1B, 2A	(Taq) Initial denaturation at 95C for 3 min. 30 cycles of denature at 95C for 30 sec, anneal at 56.5C for 30 sec, extend at 72C for 4.5 min. Final extension at 72C for 10 min.	This study
cpxR 48 dn	CCAACATCAACACCAGCG
cpxR 167 up	CAGCGGTAACTATGCGCATC	Confirmation of ∆cpxR::kan mutant	(Taq) Initial denaturation at 95C for 3 min. 30 cycles of denature at 95C for 30 sec, anneal at X for 30 sec, extend at 72C for 90 sec/kb. Final extension at 72C for 10 min.	This study
K1	CAGTCATAGCCGAATAGCCT			Datsenko KA, Wanner BL. One-step inactivation of chromosomal genes in Escherichia coli K-12 using PCR products. Proceedings of the National Academy of Sciences of the United States of America. 2000;97(12):6640–5.
pTrc99a_F	GTT CTG GCA AAT ATT CTG AAA	For confirming inserts in pTrc99a	(Taq) Initial denaturation at 95C for 3 min. 30 cycles of denature at 95C for 30 sec, anneal at X for 30 sec, extend at 72C for 90 sec/kb. Final extension at 72C for 10 min.	Cho THS, Wang J, Raivio TL. NlpE Is an OmpA-Associated Outer Membrane Sensor of the Cpx Envelope Stress Response. Journal of Bacteriology. 2023 Apr 6;205(4):e00407-22.
pTrc99a_R	ATT TAA TCT GTA TCA GGC TGA
pNLP10 F	GCTTCCCAACCTTACCAGAG	For confirming inserts in pNLP10	(Taq) Initial denaturation at 95C for 3 min. 30 cycles of denature at 95C for 30 sec, anneal at X for 30 sec, extend at 72C for 90 sec/kb. Final extension at 72C for 10 min.	Price NL, Raivio TL. Characterization of the Cpx regulon in Escherichia coli strain MC4100. Journal of Bacteriology. 2009;191(6):1798–815.
pNLP10 R	CACCAAAATTAATGGATTGCAC
pRE112 F	AGTGACGTAAAATCGTGTTGAGG	For confirming inserts in pRE112	(Taq) Initial denaturation at 95C for 3 min. 30 cycles of denature at 95C for 30 sec, anneal at X for 30 sec, extend at 72C for 90 sec/kb. Final extension at 72C for 10 min.	Gilliland A, Gavino C, Gruenheid S, Raivio T. Simulated Colonic Fluid Replicates the In Vivo Growth Capabilities of Citrobacter rodentium cpxRA Mutants and Uncovers Additive Effects of Cpx-Regulated Genes on Fitness. Infection and Immunity. 2022 Aug 24;90(9):e00314-22.
pRE112 R	CAACAGTACTGCGATGAGTGGC
alpA up F + SacI	TAAGCAGAGCTCGGGATGAAATTGATTTCAACAAGGC	For generating pRE112 ∆alpA by OE-PCR for allelic exchange	First PCR: (Phusion) Initial denaturation at 98C for 30 sec. 30 cycles of denature at 98C for 10 sec, anneal at X for 30 sec, extend at 72C for 30 sec. Final extension at 72C for 10min. OE-PCR: (Phusion) Initial denaturation at 98C for 30 sec. 35 cycles of denature at 98C for 10 sec, anneal at X for 30 sec, extend at 72C for 30 sec/kb. Final extension at 72C for 10min.	This study
alpA up R + OE	GCGGTTTTTCTTTTCCATCACATTTATTAATATCCTGTACTAATGACGCAATAACCC
alpA dn F + OE	TACAGGATATTAATAAATGTGATGGAAAAGAAAAACCGCCCATTACAG
alpA dn R + PaeI	TAAGCAGCATGCGCTTAGCAGTTAGCCAACCAAG
alpA 64 dn	GGCGTAATATCAGATACGCG	Confirmation of ∆alpA	(Taq) Initial denaturation at 95C for 3 min. 30 cycles of denature at 95C for 30 sec, anneal at X for 30 sec, extend at 72C for 90 sec/kb. Final extension at 72C for 10 min.	This study
alpA 179 up	CAGGGTAGCTCTACCCTTG
alpA_1 up F + XbaI	TAAGCATCTAGATGCGTTTCGGTAACAGCTTTATG	For generating pRE112 ∆alpA_1 by OE-PCR for allelic exchange	First PCR: (Phusion) Initial denaturation at 98C for 30 sec. 30 cycles of denature at 98C for 10 sec, anneal at X for 30 sec, extend at 72C for 30 sec. Final extension at 72C for 10min. OE-PCR: (Phusion) Initial denaturation at 98C for 30 sec. 35 cycles of denature at 98C for 10 sec, anneal at 63.1C for 30 sec, extend at 72C for 1:06 min. Final extension at 72C for 10min.	This study
alpA_1 up R + OE	GATATTAAAGCTAATCACATAGAGGCTCCTCTGCTTTAGATTAAGC
alpA_1 dn F + OE	GCAGAGGAGCCTCTATGTGATTAGCTTTAATATCGAGTGGTGGATAGTCC
alpA_1 dn R + PaeI	TAAGCAGCATGCTAAAGCACCAAATTAACTAATAAGCCCGG
alpA_1 187 up	CGT TGT GCG TGA AGT CTA TG	Confirmation of ∆alpA_1	(Taq) Initial denaturation at 95C for 3 min. 30 cycles of denature at 95C for 30 sec, anneal at X for 30 sec, extend at 72C for 90 sec/kb. Final extension at 72C for 10 min.	This study
alpA_1 157 dn	CTA CTT TCA CGT GCG AAC C
intS_1 up F + SacI	TAAGCAGAGCTCCGATATAGCTCAGTTGGTAG	For generating pRE112 ∆intS_1 by OE-PCR for allelic exchange	First PCR: (Phusion) Initial denaturation at 98C for 30 sec. 30 cycles of denature at 98C for 10 sec, anneal at X for 30 sec, extend at 72C for 30 sec. Final extension at 72C for 10min. OE-PCR: (Phusion) Initial denaturation at 98C for 30 sec. 30 cycles of denature at 98C for 10 sec, anneal at 68.5C for 30 sec, extend at 72C for 1 min. Final extension at 72C for 10min.	This study
intS_1 up R + OE	CCAGTTGTTTCACACTTGGGGGTACCTCCAC
intS_1 dn F + OE	ACCCCCAAGTGTGAAACAACTGGACAAGTGTACAGAGGT
intS_1 dn R + XbaI	TAAGCATCTAGACACTTCTCAATCCATTCATCTATTTC
intS_1 200 up	GAAGGTCGTAGGTTCGACTC	Confirmation of ∆intS_1	(Taq) Initial denaturation at 95C for 3 min. 30 cycles of denature at 95C for 30 sec, anneal at X for 30 sec, extend at 72C for 90 sec/kb. Final extension at 72C for 10 min.	This study
intS_1 142 dn	CGTAGAAGGCTCAATACACCTTC
EcCIMP1::kan up F + SacI	TAAGCAGAGCTCCAAATTAACTAATAAGCCCG	For generating pRE112 EcCIMP1::kan by OE-PCR for allelic exchange	First PCR: (Platinum Taq) Initial denaturation at 94C for 2 min. 30 cycles of denature at 94C for 30 sec, anneal at X for 30 sec, extend at 72C for 60 sec/kb. OE-PCR: (Phusion) Initial denaturation at 98C for 30 sec. 15 cycles without primers of denature at 98C for 10 sec, anneal at Y for 30 sec, extend at 72C for 30 sec/kb. 30 cycles with primers added of denature at 98C for 10 sec, anneal at X …	This study
EcCIMP1::kan up R + OE	TTCAAAAGCGCTCTCCTTACGGTTAATGCTATCGGTCT
EcCIMP1::kan kan F + OE	CATTAACCGTAAGGAGAGCGCTTTTGAAGCTCACG
EcCIMP1::kan kan R + OE	GTTATCGAGAAGTCTTTCTAAGATCCCCTTATTAGAAGAACTCGTCAAG
EcCIMP1::kan dn F + OE	CTTCTAATAAGGGGATCTTAGAAAGACTTCTCGATAACGGCAAG
EcCIMP1::kan dn R + XbaI	TAAGCATCTAGAGATCCAGAACAAACTTGATTC
EcCIMP1::kan 342 dn	GGTTCGCACGTGAAAGTAG	Confirmation of EcCIMP1::kan	(Taq) Initial denaturation at 95C for 3 min. 30 cycles of denature at 95C for 30 sec, anneal at X for 30 sec, extend at 72C for 90 sec/kb. Final extension at 72C for 10 min.	This study
K2	CGGTGCCCTGAATGAACTGC			Datsenko KA, Wanner BL. One-step inactivation of chromosomal genes in Escherichia coli K-12 using PCR products. Proceedings of the National Academy of Sciences of the United States of America. 2000;97(12):6640–5.
EcCIMP1 up F + XbaI	TAAGCATCTAGAGTCGCACTAACGCTGCAACG	For generating pRE112 ∆EcCIMP1 by OE-PCR for allelic exchange	First PCR: (Platinum Taq) Initial denaturation at 94C for 2 min. 30 cycles of denature at 94C for 30 sec, anneal at X for 30 sec, extend at 72C for 60 sec/kb. OE-PCR: (Phusion) Initial denaturation at 98C for 30 sec. 15 cycles without primers of denature at 98C for 10 sec, anneal at Y for 30 sec, extend at 72C for 30 sec/kb. 30 cycles with primers added of denature at 98C for 10 sec, anneal at X …	This study
EcCIMP1 up R + OE	GTTAGAATGGTGCTGGTGCCGATAATAGGAGTCGAACCT
EcCIMP1 dn F + OE	ATTATCGGCACCAGCACCATTCTAACGTCTCCCCAA
EcCIMP1 dn R + SacI	TAAGCAGAGCTCCAGATGATGAAATGAAAACATTTGAACTCGC
EcCIMP1attL 96 up	CCACCGTGATTCACGTTC	Confirmation of ∆EcCIMP1	(Taq) Initial denaturation at 95C for 3 min. 30 cycles of denature at 95C for 30 sec, anneal at X for 30 sec, extend at 72C for 90 sec/kb. Final extension at 72C for 10 min.	This study
intS_2 191 dn	GATGTTGTCTAATCATACCTGAAGG
PalpA F + EcoRI	TAAGCAGAATTCGGTGTTTGAAAAACACGCATG	For generating pNLP10 PalpA-lux	(Phusion) Initial denaturation at 98C for 30 sec. 30 cycles of denature at 98C for 10 sec, anneal at X for 30 sec, extend at 72C for 30 sec/kb. Final extension at 72C for 10min.	This study
PalpA R + BamHI	TAAGCAGGATCCGTTCGCCTTTGAACTTCAGAG
EcCIMP1_002 F + EcoRI	TAAGCAGAATTCATGGCGAGAGTTTTATTTGCG	For generating pTrc-EcCIMP1_002	(Phusion) Initial denaturation at 98C for 30 sec. 30 cycles of denature at 98C for 10 sec, anneal at X for 30 sec, extend at 72C for 30 sec/kb. Final extension at 72C for 10min.	This study
EcCIMP1_002 + BamHI	TAAGCAGGATCCTTAACAGGCTTTGTCGCTG
MP1_uvrB F + SacI	CAGTCAGAGCTCATGAGTAAACCGTTCAAACTGAATTC	For generating pTrc-MP1_uvrB	(Platinum Taq) Initial denaturation at 94C for 2 min. 30 cycles of denature at 94C for 30 sec, anneal at X for 30 sec, extend at 72C for 60 sec/kb.	This study
MP1_uvrB R + BamHI	GTCACTGGATCCTCACGACGCGGCAATAAAC
EcCIMP1_025 F + EcoRI	TAAGCAGAATTCATGATAAGGGACAGGAAAGC	For generating pTrc-EcCIMP1_025	(Phusion) Initial denaturation at 98C for 30 sec. 30 cycles of denature at 98C for 10 sec, anneal at X for 30 sec, extend at 72C for 30 sec/kb. Final extension at 72C for 10min.	This study
EcCIMP1_025 R + BamHI	TAAGCAGGATCCCTACCTTTGCCTCTTGCC
EPEC_perC F + EcoRI	CAGTCAGAATTCATGGAAATAAGAGATAAAAAGGCG	For generating pTrc-EPEC_perC	(Platinum Taq) Initial denaturation at 94C for 2 min. 30 cycles of denature at 94C for 30 sec, anneal at X for 30 sec, extend at 72C for 60 sec/kb.	This study
EPEC_perC R + BamHI	CTGACTGGATCCTTAATTTTCCTTGTAGTTTCTAAAAATTTTTTC
xis deletion F	TTATTGCCTGATTTGCAGGTTCGATTCCCTATTCGGAGATAGCACTCATGATTCCGGGGATCCGTCGACC	For generating ∆xis::kan by Lambda Red recombination	(Taq) Initial denaturation at 95C for 3 min. 30 cycles of denature at 95C for 30 sec, anneal at X for 30 sec, extend at 72C for 90 sec/kb. Final extension at 72C for 10 min.	This study
xis deletion R	TAGATGTGAGAAATATTTTACCCGCTATTTTACCCATTGGCGCGGCTTAATGTAGGCTGGAGCTGCTTCG
xis 117 up	GCACATGCAGACGTAACC	For confirming ∆xis	(Taq) Initial denaturation at 95C for 3 min. 30 cycles of denature at 95C for 30 sec, anneal at X for 30 sec, extend at 72C for 90 sec/kb. Final extension at 72C for 10 min.	Same as prophage_left primer from: Pick K, Ju T, Willing BP, Raivio TL. Isolation and Characterization of a Novel Temperate Escherichia coli Bacteriophage, Kapi1, Which Modifies the O-Antigen and Contributes to the Competitiveness of Its Host during Colonization of the Murine Gastrointestinal Tract. mBio. 2022;13(1):1–20.
Kapi1attB 274 up	GGAAGGAAACGTCTGGTAC			Same as chromosome_left primer from: Pick K, Ju T, Willing BP, Raivio TL. Isolation and Characterization of a Novel Temperate Escherichia coli Bacteriophage, Kapi1, Which Modifies the O-Antigen and Contributes to the Competitiveness of Its Host during Colonization of the Murine Gastrointestinal Tract. mBio. 2022;13(1):1–20.
int up F + SacI	TAAGCAGAGCTCCACCGTAACTGCGGTACTAC	For generating pRE112 ∆int by OE-PCR for allelic exchange	First PCR: (Platinum Taq) Initial denaturation at 94C for 2 min. 30 cycles of denature at 94C for 30 sec, anneal at X for 30 sec, extend at 72C for 60 sec/kb. OE-PCR: (Phusion) Initial denaturation at 98C for 30 sec. 30 cycles of denature at 98C for 10 sec, anneal at 70.6C for 30 sec, extend at 72C for 1 min. Final extension at 72C for 10 min.	This study
int up R + OE	TCTGCATTTATCATTACATGGGTAAAAATCCGGTGGGT
int dn F + OE	CCGGATTTTTACCCATGTAATGATAAATGCAGAAGACCCCATAATGATATGA
int dn R + XbaI	TAAGCATCTAGAGGACTGGCACAACGAAAC
Kapi1attB 244 dn	GAGTCATGCACAGATTCG	For confirming ∆int	(Taq) Initial denaturation at 95C for 3 min. 30 cycles of denature at 95C for 30 sec, anneal at X for 30 sec, extend at 72C for 90 sec/kb. Final extension at 72C for 10 min.	Same as chromosome_right primer from: Pick K, Ju T, Willing BP, Raivio TL. Isolation and Characterization of a Novel Temperate Escherichia coli Bacteriophage, Kapi1, Which Modifies the O-Antigen and Contributes to the Competitiveness of Its Host during Colonization of the Murine Gastrointestinal Tract. mBio. 2022;13(1):1–20.
int 254 dn	GCATTGTTTCCTCCACAGG			Same as prophage_right primer from: Pick K, Ju T, Willing BP, Raivio TL. Isolation and Characterization of a Novel Temperate Escherichia coli Bacteriophage, Kapi1, Which Modifies the O-Antigen and Contributes to the Competitiveness of Its Host during Colonization of the Murine Gastrointestinal Tract. mBio. 2022;13(1):1–20.
xis 117 up	GCACATGCAGACGTAACC	Used to test for Kapi1 excision in Figure 6B	(Taq) Initial denaturation at 95C for 3 min. 30 cycles of denature at 95C for 30 sec, anneal at 55.7C for 30 sec, extend at 72C for 3 min. Final extension at 72C for 10 min.	Same as prophage_left primer from: Pick K, Ju T, Willing BP, Raivio TL. Isolation and Characterization of a Novel Temperate Escherichia coli Bacteriophage, Kapi1, Which Modifies the O-Antigen and Contributes to the Competitiveness of Its Host during Colonization of the Murine Gastrointestinal Tract. mBio. 2022;13(1):1–20.
int 254 dn	GCATTGTTTCCTCCACAGG			Same as prophage_right primer from: Pick K, Ju T, Willing BP, Raivio TL. Isolation and Characterization of a Novel Temperate Escherichia coli Bacteriophage, Kapi1, Which Modifies the O-Antigen and Contributes to the Competitiveness of Its Host during Colonization of the Murine Gastrointestinal Tract. mBio. 2022;13(1):1–20.
Kapi1 attP seq	GGACCACATGAGTTTTGCG	Additional primer used for Sanger sequencing WT and ∆xis PCR products (Figure 6B)	N/A
alpA_2 F + EcoRI	TAAGCAGAATTCGTGTTGACTACAACAAGCCAC	For generating pTrc-alpA_2	(Phusion) Initial denaturation at 98C for 30 sec. 30 cycles of denature at 98C for 10 sec, anneal at X for 30 sec, extend at 72C for 30 sec/kb. Final extension at 72C for 10min.	This study
alpA_2 R + BamHI	TAAGCAGGATCCTCACTTCCACTGCTCCAC
alpA_4 F + EcoRI	TAAGCAGAATTCATGACCACCCCAGTTTCAC	For generating pTrc-alpA_4	(Phusion) Initial denaturation at 98C for 30 sec. 30 cycles of denature at 98C for 10 sec, anneal at X for 30 sec, extend at 72C for 30 sec/kb. Final extension at 72C for 10min.	This study
alpA_4 R + BamHI	TAAGCAGGATCCTTACGGACGGGACTGTGC
alpA_5 F + EcoRI	TAAGCAGAATTCATGAAAGAAAATAGTGAAAACAGTGTAAAAC	For generating pTrc-alpA_5	(Phusion) Initial denaturation at 98C for 30 sec. 30 cycles of denature at 98C for 10 sec, anneal at X for 30 sec, extend at 72C for 30 sec/kb. Final extension at 72C for 10min.	This study
alpA_5 R + BamHI	TAAGCAGGATCCTTATGCAGCGCTCTGGCG
intB_2 F + EcoRI	CTGACAGAATTCATATCCCTTACCGACGCAA	For generating pTrc-intB_2	(Phusion) Initial denaturation at 98C for 30 sec. 30 cycles of denature at 98C for 10 sec, anneal at X for 30 sec, extend at 72C for 30 sec/kb. Final extension at 72C for 10min.	This study
intB_2 R + BamHI	TAAGCAGGATCCCTATGGGATAAACTTATTTTTACCAATTGTATAAG
intB_3 F + EcoRI	TAAGCAGAATTCATGGCATTAACAGATATCAAAGTCAG	For generating pTrc-intB_3	(Phusion) Initial denaturation at 98C for 30 sec. 30 cycles of denature at 98C for 10 sec, anneal at X for 30 sec, extend at 72C for 30 sec/kb. Final extension at 72C for 10min.	This study
intB_3 R + BamHI	TAAGCAGGATCCCTATTTTAATGGATTGTTAATCTTTGCATATTC
intZ F + EcoRI	TAAGCAGAATTCATGCCAAAGAAAGCCAAGG	For generating pTrc-intZ	(Phusion) Initial denaturation at 98C for 30 sec. 30 cycles of denature at 98C for 10 sec, anneal at X for 30 sec, extend at 72C for 30 sec/kb. Final extension at 72C for 10min.	This study
intZ R + BamHI	TAAGCAGGATCCTCATAACATAGTAACATCACTTAGTGGG
			X = Primer annealing temperatures were calculated using https://www.thermofisher.com/ca/en/home/brands/thermo-scientific/molecular-biology/molecular-biology-learning-center/molecular-biology-resource-library/thermo-scientific-web-tools/tm-calculator.html
			Y = Annealing temperature was calculated as above, only inputting the overlapping sequences
