# Supplementary material for: Escherichia coli phage-inducible chromosomal island aids helper phage replication and represses the locus of enterocyte effacement pathogenicity island
Source: ISME J. 2025 Jan 5;19(1):wrae258. doi: 10.1093/ismejo/wrae258 (PMC11773190; doi:10.1093/ismejo/wrae258)
Supplement: Supplemental_Table_S4_wrae258 [file supplemental_table_s4_wrae258.xlsx]

## Sheet: Sheet1
Description	Query Cover	E-value	Percent Identity	Accession	Type (Figure 5A)	Location of Isolation	Sample details
Escherichia coli strain NGF1, complete genome	1	0	99.99	CP016007.1	1	USA	gut flora of female BALB/c mice
Escherichia coli strain Mt1B1 chromosome	1	0	99.99	CP028714.1	1		mouse
Escherichia coli strain NC101 chromosome, complete genome	1	0	99.99	CP072787.1	1		isolate from mouse with IBD, pathobiont
Escherichia coli strain FDAARGOS_1251 chromosome, complete genome	1	0	99.99	CP069445.1	1	USA	human pathogen
Escherichia coli strain SCU-484 chromosome, complete genome	1	0	99.99	CP051744.1	1	USA	rectal swab from healthy college student
Escherichia coli strain TUM13773 chromosome, complete genome	1	0	99.98	CP128912.1	1	Japan	human feces
Escherichia coli strain EH09-18-41 chromosome, complete genome	1	0	99.92	CP063503.1	1	Laos	rectal swab from healthy human
Escherichia coli strain Y18J chromosome, complete genome	1	0	99.92	CP076293.1	1	China	pig
Escherichia coli strain CPF6 chromosome, complete genome	1	0	99.92	CP075737.1	1	Thailand	pig feces
Escherichia coli strain FDAARGOS_1255 chromosome, complete genome	1	0	99.92	CP069447.1	1	USA	human pathogen
Escherichia coli 2018-09-2CC DNA, complete genome	1	0	99.88	AP027897.1	1	Vietnam	healthy human feces
Escherichia coli isolate EcAZ01 genome assembly, chromosome: c1	1	0	99.86	OX341604.1	1		C57BL/6 male mouse stool
Escherichia coli strain 005008 chromosome, complete genome	1	0	99.86	CP058661.1	1	China	abdominal drainage from human patient
Escherichia coli strain KFS-B43 chromosome, complete genome	1	0	99.86	CP125059.1	1	Uganda	fecal sludge
Escherichia coli strain 32-4 chromosome, complete genome	1	0	99.86	CP048310.1	1	Switzerland	environmental isolate
Escherichia coli strain KSE-D31 chromosome, complete genome	1	0	99.86	CP124979.1	1	Uganda	sewage
Escherichia coli strain AR_0137, complete genome	1	0	99.86	CP021879.1	1		multidrug resistant strain from CDC
Escherichia coli strain EC_E9BF_1_E_CuN_CeN chromosome	0.99	0	98.46	CP115173.1	1	Canada	poultry barn
Escherichia coli strain ATCC 700415 chromosome, complete genome	0.99	0	98.41	CP022609.1	1	USA	woman with cystitis
Escherichia coli strain NEC1 chromosome	1	0	99.91	CP091155.1	1	India	human blood stream infection
Escherichia coli strain UTAK-8 chromosome, complete genome	0.99	0	98.83	CP168991.1	1	USA	veal
Escherichia albertii strain BIA_26 chromosome, complete genome	0.84	0	98.93	CP117609.1	5
Escherichia coli O78:H51 strain APEC E19025 chromosome, complete genome	0.93	0	98.85	CP126931.1	2
Escherichia coli O78:H51 strain APEC E18005 chromosome, complete genome	0.93	0	98.85	CP126946.1	2
Escherichia coli strain EH01-18-02 chromosome, complete genome	0.93	0	98.74	CP063518.1	2
Escherichia coli strain CUVET16-707 chromosome, complete genome	0.9	0	98.7	CP115356.1	3
Escherichia coli strain RHB38-C23 chromosome, complete genome	0.93	0	98.65	CP055608.1	2
Escherichia coli strain PF9285 chromosome, complete genome	0.93	0	98.45	CP038791.1	2
Escherichia coli strain AR601 chromosome	0.9	0	98.32	CP159994.1	3
Escherichia coli strain EC17GD31 chromosome, complete genome	0.94	0	98.25	CP031293.1	2
Escherichia coli strain STEC383 chromosome, complete genome	0.93	0	98.25	CP091026.1	2
Escherichia coli strain P14 chromosome	0.94	0	98.25	CP063970.1	2
Escherichia coli strain 18SC04V02-EC chromosome, complete genome	0.94	0	98.25	CP063742.1	2
Escherichia coli strain CV839-06 chromosome, complete genome	0.8	0	98.94	CP025753.1	7
Escherichia coli strain ETEC1747 chromosome, complete genome	0.81	0	98.94	CP122722.1	7
Escherichia coli strain 214-4 chromosome, complete genome	0.9	0	98.9	CP025840.1	3
Escherichia coli strain A16EC0321 chromosome, complete genome	0.93	0	98.39	CP088855.1	2
Escherichia coli strain E8 chromosome, complete genome	0.93	0	98.33	CP104526.1	2
Escherichia coli strain FDAARGOS_1260 chromosome, complete genome	0.94	0	98.32	CP069438.1	2
Escherichia coli strain FDAARGOS_1259 chromosome, complete genome	0.94	0	98.32	CP069559.1	2
Escherichia coli strain 3985 chromosome, complete genome	0.93	0	98.17	CP103623.1	2
Escherichia coli strain F16EC0636 chromosome, complete genome	0.94	0	98.16	CP088369.1	2
Escherichia albertii strain BIA_16-3 chromosome, complete genome	0.74	0	98.74	CP117647.1	9
Escherichia coli strain FDAARGOS_1256 chromosome, complete genome	0.77	0	98.84	CP069451.1	9
Escherichia coli strain 4750 chromosome, complete genome	0.77	0	98.84	CP103589.1	9
Escherichia fergusonii strain RHB41-C20 chromosome, complete genome	0.75	0	98.8	CP056961.1	9
Escherichia fergusonii strain RHB41-C15 chromosome, complete genome	0.75	0	98.8	CP056968.1	9
Escherichia albertii strain Sample 166 chromosome, complete genome	0.74	0	98.77	CP070292.2	9
Salmonella enterica subsp. enterica serovar Heidelberg strain RM101 chromosome, complete genome	0.74	0	98.73	CP117348.1	9
Salmonella enterica strain CFSAN012373 chromosome, complete genome	0.74	0	98.73	CP075043.1	9
Escherichia coli strain GN02350 chromosome, complete genome	0.77	0	98.4	CP095518.1	9
Escherichia albertii strain BIA_41 chromosome, complete genome	0.74	0	98.4	CP117583.1	9
Escherichia albertii strain BIA_5-2 chromosome, complete genome	0.74	0	98.4	CP117568.1	9
Escherichia coli strain AH25 chromosome, complete genome	0.74	0	98.09	CP055256.1	9
Escherichia coli strain CRE1540 chromosome, complete genome	0.74	0	98.09	CP019051.1	9
Escherichia coli strain EC28 chromosome, complete genome	0.77	0	98.08	CP049101.1	9
Escherichia coli strain RHB14-C22 chromosome, complete genome	0.74	0	98.24	CP057796.1	9
Escherichia coli strain RHB14-C15 chromosome, complete genome	0.74	0	98.24	CP057812.1	9
Escherichia coli strain CCUG 70745 chromosome	0.74	0	98.16	CP023258.1	9
Escherichia sp. SCLE84 chromosome, complete genome	0.74	0	98.13	CP051430.1	9
Escherichia albertii strain EA04 chromosome, complete genome	0.74	0	98.83	CP130156.1	9
Escherichia coli strain AR_0085 chromosome, complete genome	0.74	0	98.6	CP029741.1	9
Escherichia coli strain A20 chromosome, complete genome	0.84	0	98.43	CP028755.1	5
Escherichia coli strain NCTC9040 genome assembly, chromosome: 1	0.93	0	98.57	LR134247.1	2
Escherichia albertii strain RM9973 chromosome, complete genome	0.93	0	98.55	CP043271.1	2
Escherichia coli strain JL05 chromosome, complete genome	0.66	0	99.43	CP049936.1	6
Escherichia coli strain TA159 / Oneg:H31 / fimH31 / 3592 (ST Warwick) genome assembly, chromosome: 1	0.66	0	99.43	OU349849.1	6
Escherichia coli strain 89-3506 chromosome	0.66	0	99.43	CP027520.1	6
Escherichia coli strain CDF6 chromosome, complete genome	0.66	0	99.25	CP158429.1	6
Escherichia coli strain 1943 chromosome, complete genome	0.66	0	99.25	CP023359.1	6
Escherichia coli strain Z0117EC0116 chromosome, complete genome	0.66	0	99.23	CP098192.1	6
Escherichia coli strain MS 85-1 chromosome, complete genome	0.66	0	99.23	CP146650.1	6
Escherichia coli strain RHB23-C05 chromosome, complete genome	0.69	0	99.04	CP057545.1	4
Escherichia coli strain RHB23-C10 chromosome, complete genome	0.69	0	99.02	CP057525.1	4
Escherichia coli O125ac:K+:H10 strain C 236-04A chromosome, complete genome	0.69	0	98.9	CP109924.1	4
Escherichia coli strain CV839-15 chromosome, complete genome	0.67	0	98.88	CP024978.1	4
Escherichia coli strain EcPF14 chromosome, complete genome	0.6	0	98.86	CP054230.1	8
Escherichia coli strain 789, complete genome	0.66	0	98.29	CP010315.1	6
Escherichia coli strain RHB13-SO-C03 chromosome, complete genome	0.66	0	98.24	CP099225.1	6
Escherichia coli strain 1517k chromosome, complete genome	0.6	0	98.24	CP054388.1	8
Escherichia coli strain RHB13-C01 chromosome, complete genome	0.66	0	98.24	CP057854.1	6
Escherichia coli strain RHB13-C02 chromosome, complete genome	0.66	0	98.24	CP057849.1	6
Escherichia coli strain RHB13-SO-C02 chromosome, complete genome	0.66	0	98.24	CP099231.1	6
Escherichia coli strain RHB13-C03 chromosome, complete genome	0.66	0	98.24	CP057843.1	6
Escherichia coli strain E16EC0537 chromosome, complete genome	0.6	0	98.23	CP088542.1	8
Escherichia coli strain CE1803A chromosome, complete genome	0.6	0	98.23	CP053851.1	8
Escherichia coli strain EC-10 chromosome, complete genome	0.6	0	98.23	CP065203.1	8
Escherichia coli strain RHB13-SO-C01 chromosome, complete genome	0.66	0	98.23	CP099237.1	6
Escherichia coli DNA, complete genome, strain: WP2-W18-ESBL-08	0.6	0	98.23	AP021933.1	8
Escherichia coli strain CE1628 chromosome, complete genome	0.6	0	98.23	CP053852.1	8
Escherichia coli strain E17EC0134 chromosome, complete genome	0.6	0	98.23	CP088474.1	8
Escherichia coli strain FDAARGOS_1268 chromosome, complete genome	0.6	0	98.22	CP069501.1	8
BLASTn hits excluded from analysis
Escherichia coli MP1 chromosome, complete genome	1	0	100	CP139039.1	Self
Escherichia coli strain MP1 phage-inducible chromosomal island genomic sequence	1	0	100	OR778291.1	Self
Escherichia coli strain JA0257 chromosome, complete genome	1	0	99.99	CP072786.1	Spontaneous mutant of NC101
Escherichia coli strain JA0266 chromosome, complete genome	1	0	99.99	CP072784.1	Spontaneous mutant of NC101
Escherichia coli strain JA0265 chromosome, complete genome	1	0	99.99	CP072785.1	Spontaneous mutant of NC101
Escherichia coli strain JA0072 chromosome, complete genome	1	0	99.99	CP070227.1	Spontaneous mutant of NC101
Escherichia coli NC101 chromosome, complete genome	1	0	99.99	CP047057.1	Dulplicate
TPA: Caudoviricetes sp. isolate ct8Kz6, partial genome	0.93	0	98.31	BK048880.1	Bacteriophage
