# Supplementary material for: Escherichia coli phage-inducible chromosomal island aids helper phage replication and represses the locus of enterocyte effacement pathogenicity island
Source: ISME J. 2025 Jan 5;19(1):wrae258. doi: 10.1093/ismejo/wrae258 (PMC11773190; doi:10.1093/ismejo/wrae258)
Supplement: Supplemental_Table_S5_wrae258 [file supplemental_table_s5_wrae258.xlsx]

## Sheet: Sheet1
PICI or PLE	Host organism	NCBI Genbank accession (range)	Reference
EcCIMP1	Escherichia coli MP1	Host: CP139039.1 (3565708-3585670)	Pick K, Stothard P, Raivio TL. Complete genome sequence of Escherichia coli MP1. Microbiology Resource Announcements. 2024 Mar 14;0(0):e01216-23.
		PICI: OR778291.1	This study
EcCICFT073	Escherichia coli CFT073	AE014075.1 (1377749-1389210)	Fillol-Salom A, Martínez-Rubio R, Abdulrahman RF, Chen J, Davies R, Penadés JR. Phage-inducible chromosomal islands are ubiquitous within the bacterial universe. ISME J. 2018;12(9):2114–28.
EcCIRM12579	Escherichia coli O55:H7 str. RM12579	NC_017656.1 (1438155-1449376)	Fillol-Salom A, Martínez-Rubio R, Abdulrahman RF, Chen J, Davies R, Penadés JR. Phage-inducible chromosomal islands are ubiquitous within the bacterial universe. ISME J. 2018;12(9):2114–28.
EcCI042	Escherichia coli 042	FN554766.1 (1832521-1843554)	Fillol-Salom A, Martínez-Rubio R, Abdulrahman RF, Chen J, Davies R, Penadés JR. Phage-inducible chromosomal islands are ubiquitous within the bacterial universe. ISME J. 2018;12(9):2114–28.
EcCIK1516	Escherichia coli O15:H18 str. K1516	JHJE01000001.1 (141718-153137)	Fillol-Salom A, Martínez-Rubio R, Abdulrahman RF, Chen J, Davies R, Penadés JR. Phage-inducible chromosomal islands are ubiquitous within the bacterial universe. ISME J. 2018;12(9):2114–28.
EcCIATCC25922	Escherichia coli ATCC 25922	CP009072.1 (106749-118031)	Fillol-Salom A, Martínez-Rubio R, Abdulrahman RF, Chen J, Davies R, Penadés JR. Phage-inducible chromosomal islands are ubiquitous within the bacterial universe. ISME J. 2018;12(9):2114–28.
EcCIED1a.1	Escherichia coli ED1a	CU928162.2 (2568989-2580428)	Fillol-Salom A, Martínez-Rubio R, Abdulrahman RF, Chen J, Davies R, Penadés JR. Phage-inducible chromosomal islands are ubiquitous within the bacterial universe. ISME J. 2018;12(9):2114–28.
EcCI11128	Escherichia coli O111:H- str. 11128	AP010960.1 (2855234-2864550)	Fillol-Salom A, Martínez-Rubio R, Abdulrahman RF, Chen J, Davies R, Penadés JR. Phage-inducible chromosomal islands are ubiquitous within the bacterial universe. ISME J. 2018;12(9):2114–28.
EcCI11368.1	Escherichia coli O26:H11 str. 11368	AP010953.1 (3041660-3050231)	Fillol-Salom A, Martínez-Rubio R, Abdulrahman RF, Chen J, Davies R, Penadés JR. Phage-inducible chromosomal islands are ubiquitous within the bacterial universe. ISME J. 2018;12(9):2114–28.
EcCIIHE3034	Escherichia coli IHE3034	NC_017628.1 (920272-930825)	Fillol-Salom A, Martínez-Rubio R, Abdulrahman RF, Chen J, Davies R, Penadés JR. Phage-inducible chromosomal islands are ubiquitous within the bacterial universe. ISME J. 2018;12(9):2114–28.
EcCIEC2733.1	Escherichia coli EC2733.1	CXXR01000010.1 (90531-101020)	Fillol-Salom A, Martínez-Rubio R, Abdulrahman RF, Chen J, Davies R, Penadés JR. Phage-inducible chromosomal islands are ubiquitous within the bacterial universe. ISME J. 2018;12(9):2114–28.
EcCIDi14	Escherichia coli clone D i14	CP002212 (249047-259688)	Fillol-Salom A, Martínez-Rubio R, Abdulrahman RF, Chen J, Davies R, Penadés JR. Phage-inducible chromosomal islands are ubiquitous within the bacterial universe. ISME J. 2018;12(9):2114–28.
EcCIRM13514	Escherichia coli O145:H28 str. RM13514	CP006027 (4527455-4539396)	Fillol-Salom A, Martínez-Rubio R, Abdulrahman RF, Chen J, Davies R, Penadés JR. Phage-inducible chromosomal islands are ubiquitous within the bacterial universe. ISME J. 2018;12(9):2114–28.
EcCI224	Escherichia coli Ecol_224	CP018948.1 (1961620-1972242)	Fillol-Salom A, Martínez-Rubio R, Abdulrahman RF, Chen J, Davies R, Penadés JR. Phage-inducible chromosomal islands are ubiquitous within the bacterial universe. ISME J. 2018;12(9):2114–28.
PmCIHB03	Pasteurella multocida subsp. Multocida HB03	CP003328.1 (1623899-1638673)	Fillol-Salom A, Martínez-Rubio R, Abdulrahman RF, Chen J, Davies R, Penadés JR. Phage-inducible chromosomal islands are ubiquitous within the bacterial universe. ISME J. 2018;12(9):2114–28.
PmCIOH1905	Pasteurella multocida OH1905	CP004392.1 (1709089-1717107)	Fillol-Salom A, Martínez-Rubio R, Abdulrahman RF, Chen J, Davies R, Penadés JR. Phage-inducible chromosomal islands are ubiquitous within the bacterial universe. ISME J. 2018;12(9):2114–28.
PmCI172	Pasteurella multocida 172	MH238469	Fillol-Salom A, Martínez-Rubio R, Abdulrahman RF, Chen J, Davies R, Penadés JR. Phage-inducible chromosomal islands are ubiquitous within the bacterial universe. ISME J. 2018;12(9):2114–28.
PmCI82	Pasteurella multocida 82	MH238468	Fillol-Salom A, Martínez-Rubio R, Abdulrahman RF, Chen J, Davies R, Penadés JR. Phage-inducible chromosomal islands are ubiquitous within the bacterial universe. ISME J. 2018;12(9):2114–28.
SdCI1012	Shigella dysenteriae 1012	AAMJ02000027.1 (22790-33855)	Fillol-Salom A, Martínez-Rubio R, Abdulrahman RF, Chen J, Davies R, Penadés JR. Phage-inducible chromosomal islands are ubiquitous within the bacterial universe. ISME J. 2018;12(9):2114–28.
SbCISb277	Shigella boydii Sb227	CP000036 (2097873-2108605)	Fillol-Salom A, Martínez-Rubio R, Abdulrahman RF, Chen J, Davies R, Penadés JR. Phage-inducible chromosomal islands are ubiquitous within the bacterial universe. ISME J. 2018;12(9):2114–28.
DiCI3937	Dickeya dadantii 3937	CP002038.1 (3753070-3764812)	Fillol-Salom A, Martínez-Rubio R, Abdulrahman RF, Chen J, Davies R, Penadés JR. Phage-inducible chromosomal islands are ubiquitous within the bacterial universe. ISME J. 2018;12(9):2114–28.
PcCIPCC221	Pectobacterium carotovorum subsp. carotovorum PCC21	CP003776.1 (1838416-1848145)	Fillol-Salom A, Martínez-Rubio R, Abdulrahman RF, Chen J, Davies R, Penadés JR. Phage-inducible chromosomal islands are ubiquitous within the bacterial universe. ISME J. 2018;12(9):2114–28.
PcCISCRI1043	Pectobacterium carotovora subsp. atroseptica SCRI1043	NC_004547.2 (3091994-3101397)	Fillol-Salom A, Martínez-Rubio R, Abdulrahman RF, Chen J, Davies R, Penadés JR. Phage-inducible chromosomal islands are ubiquitous within the bacterial universe. ISME J. 2018;12(9):2114–28.
CfCIP10159	Citrobacter freundii P10159	CP012554.1 (2684917-2697361)	Fillol-Salom A, Martínez-Rubio R, Abdulrahman RF, Chen J, Davies R, Penadés JR. Phage-inducible chromosomal islands are ubiquitous within the bacterial universe. ISME J. 2018;12(9):2114–28.
AaCIF0387	Aggregatibacter aphrophilus F0387	ACZJ01000009.1 (141541-149751)	Fillol-Salom A, Martínez-Rubio R, Abdulrahman RF, Chen J, Davies R, Penadés JR. Phage-inducible chromosomal islands are ubiquitous within the bacterial universe. ISME J. 2018;12(9):2114–28.
AacCIRhAA1	Aggregatibacter actinomycetemcomitans RhAA1	AHGR01000004.1(357167-365116)	Fillol-Salom A, Martínez-Rubio R, Abdulrahman RF, Chen J, Davies R, Penadés JR. Phage-inducible chromosomal islands are ubiquitous within the bacterial universe. ISME J. 2018;12(9):2114–28.
PhaCIATCC43949	Photorhabdus asymbiotica ATCC43949	FM162591 (3134213-3145217)	Fillol-Salom A, Martínez-Rubio R, Abdulrahman RF, Chen J, Davies R, Penadés JR. Phage-inducible chromosomal islands are ubiquitous within the bacterial universe. ISME J. 2018;12(9):2114–28.
NmCIFF6	Necropsobacter massiliensis FF6	CDON01000001 (135049-142542)	Fillol-Salom A, Martínez-Rubio R, Abdulrahman RF, Chen J, Davies R, Penadés JR. Phage-inducible chromosomal islands are ubiquitous within the bacterial universe. ISME J. 2018;12(9):2114–28.
CnCIND14b	Cedecea neteri ND14b	CP009460.1 (3954409-3966716)	Fillol-Salom A, Martínez-Rubio R, Abdulrahman RF, Chen J, Davies R, Penadés JR. Phage-inducible chromosomal islands are ubiquitous within the bacterial universe. ISME J. 2018;12(9):2114–28.
EcCIEDL933	Escherichia coli O157:H7 str. EDL933	NZ_CP008957.1 (1680148-1695618)	Alqurainy N, Miguel-Romero L, Moura de Sousa J, Chen J, Rocha EPC, Fillol-Salom A, et al. A widespread family of phage-inducible chromosomal islands only steals bacteriophage tails to spread in nature. Cell Host & Microbe. 2023 Jan;S193131282200573X.
EcCICFSAN002236	Escherichia coli O104:H21 str. CFSAN002236	CP023541.1 (1969075-1984466)	Alqurainy N, Miguel-Romero L, Moura de Sousa J, Chen J, Rocha EPC, Fillol-Salom A, et al. A widespread family of phage-inducible chromosomal islands only steals bacteriophage tails to spread in nature. Cell Host & Microbe. 2023 Jan;S193131282200573X.
EcCIIAI39	Escherichia coli IAI39	CU928164.2 (2060161-2074688)	Alqurainy N, Miguel-Romero L, Moura de Sousa J, Chen J, Rocha EPC, Fillol-Salom A, et al. A widespread family of phage-inducible chromosomal islands only steals bacteriophage tails to spread in nature. Cell Host & Microbe. 2023 Jan;S193131282200573X.
EcCIST130	Escherichia coli ST130	CP043478.1 (2044053-2060283)	Alqurainy N, Miguel-Romero L, Moura de Sousa J, Chen J, Rocha EPC, Fillol-Salom A, et al. A widespread family of phage-inducible chromosomal islands only steals bacteriophage tails to spread in nature. Cell Host & Microbe. 2023 Jan;S193131282200573X.
EcCIPSU0103	Escherichia coli PSUO103	CP014752.1 (2068299-2084242)	Alqurainy N, Miguel-Romero L, Moura de Sousa J, Chen J, Rocha EPC, Fillol-Salom A, et al. A widespread family of phage-inducible chromosomal islands only steals bacteriophage tails to spread in nature. Cell Host & Microbe. 2023 Jan;S193131282200573X.
EcCIRM10386	Escherichia coli O26 str. RM10386	CP028126.1 (2294845-2309731)	Alqurainy N, Miguel-Romero L, Moura de Sousa J, Chen J, Rocha EPC, Fillol-Salom A, et al. A widespread family of phage-inducible chromosomal islands only steals bacteriophage tails to spread in nature. Cell Host & Microbe. 2023 Jan;S193131282200573X.
EcCIRM10042	Escherichia coli O43 str. RM10042	CP028122.1 (1829035-1844575)	Alqurainy N, Miguel-Romero L, Moura de Sousa J, Chen J, Rocha EPC, Fillol-Salom A, et al. A widespread family of phage-inducible chromosomal islands only steals bacteriophage tails to spread in nature. Cell Host & Microbe. 2023 Jan;S193131282200573X.
EcCIED1a.2	Escherichia coli ED1a	NC_011745.1 (1739927-1756201)	Alqurainy N, Miguel-Romero L, Moura de Sousa J, Chen J, Rocha EPC, Fillol-Salom A, et al. A widespread family of phage-inducible chromosomal islands only steals bacteriophage tails to spread in nature. Cell Host & Microbe. 2023 Jan;S193131282200573X.
EcCI315650	Escherichia coli 315650	AAAAWV020000011.1 (88682-104064)	Alqurainy N, Miguel-Romero L, Moura de Sousa J, Chen J, Rocha EPC, Fillol-Salom A, et al. A widespread family of phage-inducible chromosomal islands only steals bacteriophage tails to spread in nature. Cell Host & Microbe. 2023 Jan;S193131282200573X.
EcCIPA40	Escherichia coli PA40	AKLQ01000035.1 (37524-53136)	Alqurainy N, Miguel-Romero L, Moura de Sousa J, Chen J, Rocha EPC, Fillol-Salom A, et al. A widespread family of phage-inducible chromosomal islands only steals bacteriophage tails to spread in nature. Cell Host & Microbe. 2023 Jan;S193131282200573X.
EcCIHUST159	Escherichia coli HUST159	BFLF01000001.1 (341769-355219)	Alqurainy N, Miguel-Romero L, Moura de Sousa J, Chen J, Rocha EPC, Fillol-Salom A, et al. A widespread family of phage-inducible chromosomal islands only steals bacteriophage tails to spread in nature. Cell Host & Microbe. 2023 Jan;S193131282200573X.
EcCISMS-3-5	Escherichia coli SMS-3-5	CP000970.1 (955625-970780)	Alqurainy N, Miguel-Romero L, Moura de Sousa J, Chen J, Rocha EPC, Fillol-Salom A, et al. A widespread family of phage-inducible chromosomal islands only steals bacteriophage tails to spread in nature. Cell Host & Microbe. 2023 Jan;S193131282200573X.
EcCID8	Escherichia coli D8	CP010151.1 (3045135-3059753)	Alqurainy N, Miguel-Romero L, Moura de Sousa J, Chen J, Rocha EPC, Fillol-Salom A, et al. A widespread family of phage-inducible chromosomal islands only steals bacteriophage tails to spread in nature. Cell Host & Microbe. 2023 Jan;S193131282200573X.
EcCI144	Escherichia coli 144	CP041550.1 (1226228-1243816)	Alqurainy N, Miguel-Romero L, Moura de Sousa J, Chen J, Rocha EPC, Fillol-Salom A, et al. A widespread family of phage-inducible chromosomal islands only steals bacteriophage tails to spread in nature. Cell Host & Microbe. 2023 Jan;S193131282200573X.
EcCI392917	Escherichia coli 392917	AASLTG010000005.1 (198328-214392)	Alqurainy N, Miguel-Romero L, Moura de Sousa J, Chen J, Rocha EPC, Fillol-Salom A, et al. A widespread family of phage-inducible chromosomal islands only steals bacteriophage tails to spread in nature. Cell Host & Microbe. 2023 Jan;S193131282200573X.
EcCIEC11-7286	Escherichia coli EC11-7286	DABIGM010000022.1 (12211-28744)	Alqurainy N, Miguel-Romero L, Moura de Sousa J, Chen J, Rocha EPC, Fillol-Salom A, et al. A widespread family of phage-inducible chromosomal islands only steals bacteriophage tails to spread in nature. Cell Host & Microbe. 2023 Jan;S193131282200573X.
EcCIEO709	Escherichia coli eo709	DABIRI010000029.1 (11862-16534)	Alqurainy N, Miguel-Romero L, Moura de Sousa J, Chen J, Rocha EPC, Fillol-Salom A, et al. A widespread family of phage-inducible chromosomal islands only steals bacteriophage tails to spread in nature. Cell Host & Microbe. 2023 Jan;S193131282200573X.
EcCIWW223	Escherichia coli WW223	NNAO01000025.1 (12211-28743)	Alqurainy N, Miguel-Romero L, Moura de Sousa J, Chen J, Rocha EPC, Fillol-Salom A, et al. A widespread family of phage-inducible chromosomal islands only steals bacteriophage tails to spread in nature. Cell Host & Microbe. 2023 Jan;S193131282200573X.
SfCI8401	Shigella flexneri 5 str. 8401	CP000266.1 (1195009-1210654)	Alqurainy N, Miguel-Romero L, Moura de Sousa J, Chen J, Rocha EPC, Fillol-Salom A, et al. A widespread family of phage-inducible chromosomal islands only steals bacteriophage tails to spread in nature. Cell Host & Microbe. 2023 Jan;S193131282200573X.
SfCI301	Shigella flexneri 2a str. 301	AE005674 (1174995-1191146)	Alqurainy N, Miguel-Romero L, Moura de Sousa J, Chen J, Rocha EPC, Fillol-Salom A, et al. A widespread family of phage-inducible chromosomal islands only steals bacteriophage tails to spread in nature. Cell Host & Microbe. 2023 Jan;S193131282200573X.
SdCICFSAN010956	Shigella dysenteriae CFSAN010956	CP026827 (1440478-1467734)	Alqurainy N, Miguel-Romero L, Moura de Sousa J, Chen J, Rocha EPC, Fillol-Salom A, et al. A widespread family of phage-inducible chromosomal islands only steals bacteriophage tails to spread in nature. Cell Host & Microbe. 2023 Jan;S193131282200573X.
SeCI08-1209	Salmonella enterica 08-1209	AAELMS010000008 (110968-126650)	Alqurainy N, Miguel-Romero L, Moura de Sousa J, Chen J, Rocha EPC, Fillol-Salom A, et al. A widespread family of phage-inducible chromosomal islands only steals bacteriophage tails to spread in nature. Cell Host & Microbe. 2023 Jan;S193131282200573X.
SeCI7830	Salmonella enterica subsp. enterica serovar Typhi str. 7830	MQUN01000001 (132158-147689)	Alqurainy N, Miguel-Romero L, Moura de Sousa J, Chen J, Rocha EPC, Fillol-Salom A, et al. A widespread family of phage-inducible chromosomal islands only steals bacteriophage tails to spread in nature. Cell Host & Microbe. 2023 Jan;S193131282200573X.
SeCIFDA336426-1	Salmonella enterica FDA336426-1	AACWNE010000002 (766394-782129)	Alqurainy N, Miguel-Romero L, Moura de Sousa J, Chen J, Rocha EPC, Fillol-Salom A, et al. A widespread family of phage-inducible chromosomal islands only steals bacteriophage tails to spread in nature. Cell Host & Microbe. 2023 Jan;S193131282200573X.
SeCIDerby	Salmonella enterica subsp. enterica serovar Derby str. CVM N30705	JYVB01000038 (94446-111998)	Alqurainy N, Miguel-Romero L, Moura de Sousa J, Chen J, Rocha EPC, Fillol-Salom A, et al. A widespread family of phage-inducible chromosomal islands only steals bacteriophage tails to spread in nature. Cell Host & Microbe. 2023 Jan;S193131282200573X.
SeCIKentucky	Salmonella enterica subsp. enterica serovar Kentucky str. CVM N42453	JYZP01000008 (10626-26683)	Alqurainy N, Miguel-Romero L, Moura de Sousa J, Chen J, Rocha EPC, Fillol-Salom A, et al. A widespread family of phage-inducible chromosomal islands only steals bacteriophage tails to spread in nature. Cell Host & Microbe. 2023 Jan;S193131282200573X.
KpCIAR_0148	Klebsiella pneumoniae AR_0148	CP021950 (3801580-3817416)	Alqurainy N, Miguel-Romero L, Moura de Sousa J, Chen J, Rocha EPC, Fillol-Salom A, et al. A widespread family of phage-inducible chromosomal islands only steals bacteriophage tails to spread in nature. Cell Host & Microbe. 2023 Jan;S193131282200573X.
KpCIKpN01	Klebsiella pneumoniae KpN01	CP012987 (3246415-3261297)	Alqurainy N, Miguel-Romero L, Moura de Sousa J, Chen J, Rocha EPC, Fillol-Salom A, et al. A widespread family of phage-inducible chromosomal islands only steals bacteriophage tails to spread in nature. Cell Host & Microbe. 2023 Jan;S193131282200573X.
KvCIGJ3	Klebsiella variicola GJ3	CP017289 (4878850- 4894260)	Alqurainy N, Miguel-Romero L, Moura de Sousa J, Chen J, Rocha EPC, Fillol-Salom A, et al. A widespread family of phage-inducible chromosomal islands only steals bacteriophage tails to spread in nature. Cell Host & Microbe. 2023 Jan;S193131282200573X.
KoCICAV1752	Klebsiella oxytoca CAV1752	CP018362 (2627065-2643239)	Alqurainy N, Miguel-Romero L, Moura de Sousa J, Chen J, Rocha EPC, Fillol-Salom A, et al. A widespread family of phage-inducible chromosomal islands only steals bacteriophage tails to spread in nature. Cell Host & Microbe. 2023 Jan;S193131282200573X.
CfCICFNIH4	Citrobacter freundii complex sp. CFNIH4	CP026231.1 (3899503-3920597)	Alqurainy N, Miguel-Romero L, Moura de Sousa J, Chen J, Rocha EPC, Fillol-Salom A, et al. A widespread family of phage-inducible chromosomal islands only steals bacteriophage tails to spread in nature. Cell Host & Microbe. 2023 Jan;S193131282200573X.
CpCITV06	Citrobacter portucalensis TV06	VTZD01000023.1 (172654-187873)	Alqurainy N, Miguel-Romero L, Moura de Sousa J, Chen J, Rocha EPC, Fillol-Salom A, et al. A widespread family of phage-inducible chromosomal islands only steals bacteriophage tails to spread in nature. Cell Host & Microbe. 2023 Jan;S193131282200573X.
GaCISCGC	Gilliamella apicola SCGC AB-598-B02	JAIM01000024.1 (2961-18737)	Alqurainy N, Miguel-Romero L, Moura de Sousa J, Chen J, Rocha EPC, Fillol-Salom A, et al. A widespread family of phage-inducible chromosomal islands only steals bacteriophage tails to spread in nature. Cell Host & Microbe. 2023 Jan;S193131282200573X.
GaCIwkB1	Gilliamella apicola wkB1	CP007445.1 (1377173-1393759)	Alqurainy N, Miguel-Romero L, Moura de Sousa J, Chen J, Rocha EPC, Fillol-Salom A, et al. A widespread family of phage-inducible chromosomal islands only steals bacteriophage tails to spread in nature. Cell Host & Microbe. 2023 Jan;S193131282200573X.
PmCIATCC29906	Proteus mirabilis ATCC29906	ACLE01000080.1 (234168-249990)	Alqurainy N, Miguel-Romero L, Moura de Sousa J, Chen J, Rocha EPC, Fillol-Salom A, et al. A widespread family of phage-inducible chromosomal islands only steals bacteriophage tails to spread in nature. Cell Host & Microbe. 2023 Jan;S193131282200573X.
EpCIETW41	Edwardsiella piscicida ETW41	CP019440 (2152154-2162424)	Alqurainy N, Miguel-Romero L, Moura de Sousa J, Chen J, Rocha EPC, Fillol-Salom A, et al. A widespread family of phage-inducible chromosomal islands only steals bacteriophage tails to spread in nature. Cell Host & Microbe. 2023 Jan;S193131282200573X.
PgCIFDAARGOS_186	Pluralibacter gergoviae FDAARGOS_186	CP020388 (395979-412296)	Alqurainy N, Miguel-Romero L, Moura de Sousa J, Chen J, Rocha EPC, Fillol-Salom A, et al. A widespread family of phage-inducible chromosomal islands only steals bacteriophage tails to spread in nature. Cell Host & Microbe. 2023 Jan;S193131282200573X.
YaCI159	Yersinia aleksiciae 159	CP011975 (1511457-1529439)	Alqurainy N, Miguel-Romero L, Moura de Sousa J, Chen J, Rocha EPC, Fillol-Salom A, et al. A widespread family of phage-inducible chromosomal islands only steals bacteriophage tails to spread in nature. Cell Host & Microbe. 2023 Jan;S193131282200573X.
PLE1	Vibrio cholerae O1 biovar El Tor str. KS393	KC152960	Seed KD, Lazinski DW, Calderwood SB, Camilli A. A bacteriophage encodes its own CRISPR/Cas adaptive response to evade host innate immunity. Nature. 2013 Feb;494(7438):489–91.
PLE2	Vibrio cholerae O1 biovar El Tor str. KS229	KC152961	Seed KD, Lazinski DW, Calderwood SB, Camilli A. A bacteriophage encodes its own CRISPR/Cas adaptive response to evade host innate immunity. Nature. 2013 Feb;494(7438):489–91.
PLE3	Vibrio cholerae O1 biovar El Tor	MF176135	O’Hara BJ, Barth ZK, McKitterick AC, Seed KD. A highly specific phage defense system is a conserved feature of the Vibrio cholerae mobilome. PLOS Genetics. 2017 Jun 8;13(6):e1006838.
